# Supplementary material for: Mutated DNA Damage Repair Pathways Are Prognostic and Chemosensitivity Markers for Resected Colorectal Cancer Liver Metastases
Source: Front Oncol. 2021 Mar 31;11:643375. doi: 10.3389/fonc.2021.643375 (PMC8045762; doi:10.3389/fonc.2021.643375)
Supplement: Supplementary file 5 [file Table_1.xlsx]

## Sheet: Sheet1
A. OS
	NHEJ	NER	MMR	HRR	FA	CPF	BER
	P = 0.36	P = 0.45	P = 0.038	P = 0.047	P = 0.021	P = 0.24	P = 0.014
BER	3/146	3/146	8/146	3/146	3/146	10/146
P = 0.014	P = 0.586	P = 0.049	P = 0.011	P = 0.711	P = 0.463	P = 0.014
CPF	13/146	9/146	12/146	21/146	27/146
P = 0.24	P = 0.506	P = 0.374	P = 0.066	P =0.154	P = 0.045
FA	4/146	5/146	4/146	17/146
P = 0.021	P = 0.999	P = 0.009	P =0.009	P = 0.018
HRR	8/146	5/146	5/146
P = 0.047	P = 0.907	P = 0.021	P = 0.016
MMR	8/146	4/146
P = 0.038	P = 0.114	P = 0.009
NER	3/146
P = 0.45	P = 0.551
NHEJ
P = 0.36
B. DFS
	NHEJ	NER	MMR	HRR	FA	CPF	BER
	P = 0.83	P = 0.49	P = 0.082	P = 0.17	P = 0.016	P = 0.36	P = 0.21
BER	3/144	2/144	7/144	3/144	3/144	9/144
P = 0.21	P = 0.072	P = 0.689	P = 0.281	P = 0.226	P = 0.155	P = 0.215
CPF	13/144	8/144	11/144	21/144	27/144
P = 0.36	P = 0.942	P = 0.615	P = 0.109	P = 0.388	P = 0.054
FA	4/144	5/144	4/144	17/144
P = 0.016	P = 0.666	P = 0.081	P = 0.028	P = 0.006
HRR	8/144	5/144	5/144
P = 0.17	P = 0.713	P = 0.065	P = 0.127
MMR	2/144	3/144
P = 0.082	P = 0.388	P = 0.260
NER	3/144
P = 0.49	P = 0.820
NHEJ
P = 0.83
