# Supplementary material for: Mutated DNA Damage Repair Pathways Are Prognostic and Chemosensitivity Markers for Resected Colorectal Cancer Liver Metastases
Source: Front Oncol. 2021 Mar 31;11:643375. doi: 10.3389/fonc.2021.643375 (PMC8045762; doi:10.3389/fonc.2021.643375)
Supplement: Supplementary file 6 [file Table_2.xlsx]

## Sheet: Sheet1
DDR Pathway	Genes
BER 6 in panel 37 in total	APEX1, APLF, APTX, CCNO, FEN1, HMGB1, LIG1, LIG3, MBD4, MPG, MUTYH (1), NEIL1, NEIL2, NEIL3, NTHL1, OGG1, PARP1 (1), PARP2, PARP3, PARP4, PCNA (1), PNKP, POLB, POLD1 (3), POLD2, POLD3, POLD4, POLE (5), POLE2, POLE3, POLE4, POLL, SMUG1, TDG, TDP1, UNG, XRCC1 (0)
CPF 8 in panel 22 in total	AEN, ATM (9), ATR (7), ATRIP, CHEK1 (0), CHEK2 (21), HUS1, HUS1B, PER1, PER2, PER3, RAD1 (0), RAD17 (2), RAD9A (0), RAD9B, RFC2, RFC3, RFC4, RFC5, TIMELESS, TIPIN, TP53 (135)
FA 16 in panel 30 in total	BLM (4), BRCA1 (4), BRCA2 (10), BRIP1 (3), CENPS, FAAP100, FAAP24, FAN1, FANCA (2), FANCC (0), FANCD2 (6), FANCE (0), FANCF (2), FANCG (1), FANCI (2), FANCL (0), FANCM (8), HES1, PALB2 (4), RAD51 (0), RAD51C (1), RMI1, RMI2, CENPX, TELO2, TOP3A, TOP3B, UBE2T, USP1, WDR48
HRR 16 in panel 44 in total	BLM (4), BRCA1 (4), BRCA2 (10), DMC1, EME1, EME2, GEN1, HFM1, MRE11, MUS81, NBN (3), PPP4C, PPP4R1, PPP4R2, PPP4R4, RAD50 (3), RAD51 (0), RAD51B (1), RAD51C (1), RAD51D (1), RAD52 (2), RAD54B, RAD54L (4), RAD54L2, RDM1, RECQL, RECQL4 (3), RECQL5, RMI1, RMI2, RPA1, RPA2, RPA3, SEM1, SLX1A, SLX4 (3), PPP4R3A, PPP4R3B, SPO11, TOP3A, TOP3B, WRN (1), XRCC2 (2), XRCC3 (1)
MMR 9 in panel 25 in total	EXO1, HMGB1, LIG1, MLH1 (4), MLH3 (3), MSH2 (2), MSH3, MSH4, MSH5, MSH6 (3), PCNA (1), PMS1 (1), PMS2 (1), POLD1 (3), POLD2, POLD3, POLD4, RFC1 (3), RFC2, RFC3, RFC4, RFC5, RPA1, RPA2, RPA3
NER 7 in panel 47 in total	BIVM-ERCC5, CCNH, CDK7, CUL3 (2), CUL4A, CUL5, DDB1, DDB2, ERCC1 (0), ERCC2 (2), ERCC3 (1), ERCC4 (2), ERCC6, ERCC8, GTF2H1, GTF2H3, GTF2H4, GTF2H5, LIG1, MMS19, MNAT1, POLR2A, POLR2B, POLR2C, POLR2D, POLR2E, POLR2F, POLR2G, POLR2H, POLR2I, POLR2J, POLR2J2, POLR2K, POLR2L, RAD23A, RAD23B, RBX1, RPA1, RPA2, RPA3, ELOC, ELOB, ELOA, ELOA2, ELOA3B, XPA (2), XPC (3)
NHEJ 6 in panel 15 in total	APLF, APTX, DCLRE1C, DNTT, LIG4, MRE11A (0), NHEJ1, POLB, POLL, POLM, PRKDC (8), RAD50 (3), XRCC4 (0), XRCC5 (2), XRCC6 (2)
TLS 13 in total	HLTF, POLH, POLI, POLK, POLN, RAD18, REV1, REV3L, TMEM189, UBE2B, UBE2N, UBE2V1, UBE2V2
