# Supplementary material for: Mutated DNA Damage Repair Pathways Are Prognostic and Chemosensitivity Markers for Resected Colorectal Cancer Liver Metastases
Source: Front Oncol. 2021 Mar 31;11:643375. doi: 10.3389/fonc.2021.643375 (PMC8045762; doi:10.3389/fonc.2021.643375)
Supplement: Supplementary file 7 [file Table_3.xlsx]

## Sheet: Sheet1
Gene	P value	Occurrence in our cohort	Occurrence in the MSK database	Occurrence difference	Difference significance
					All	Left-side colon	Right-side colon	Rectum
CHEK2	4.51789e-08	0.13	0	0.13	√	√	√
ARID1A	0.0022	0.11	0.03	0.08	√	√
TET2	0.0024	0.05	0	0.05	√
ERCC5	0.0187	0.07	0.02	0.05	√
CREBBP	0.0212	0.06	0.01	0.04	√
