# Supplementary material for: Mutated DNA Damage Repair Pathways Are Prognostic and Chemosensitivity Markers for Resected Colorectal Cancer Liver Metastases
Source: Front Oncol. 2021 Mar 31;11:643375. doi: 10.3389/fonc.2021.643375 (PMC8045762; doi:10.3389/fonc.2021.643375)
Supplement: Supplementary file 8 [file Table_4.xlsx]

## Sheet: Sheet1
	FA signaling pathway mutated
	good OXA TRC (N = 13)	other (N = 16)
Primary site
Left colon	6	7
Right colon	2	3
Rectum	5	6
Metastatic lesion number (median)	5	2
Metastatic timing
Synchronous	11	9
Metachronous	2	7
Tumor size, cm (median)	2.2	2.7
Pre-operative therapy
Direct surgery	0	5
Neo-adjuvant chemotherapy	8	9
Conversion chemotherapy	5	2
Surgical radicality
R0	9	11
R1	4	5
CEA, ng/mL (median)	7.74	18.5
TMB (median)	7.23	7.53
KRAS mutation	7	7
PIK3CA mutation	1	4
APC mutation	8	10
Supplementary Table S4. Distribution of patients carrying mutations in the FA signaling pathway, showing differences in the subgroup with good TRC to oxaliplatin and all others.
